# Supplementary material for: Age, sex, and the changing disability burden of compensated work-related musculoskeletal disorders in Canada and Australia
Source: BMC Public Health. 2018 Jun 19;18:758. doi: 10.1186/s12889-018-5590-7 (PMC6007009; doi:10.1186/s12889-018-5590-7)
Supplement: Supplementary file 1 — Injury codes and descriptions used to identify similar injury claims in the Canadian and Australian workers’ compensation data, including Canadian Standards Association (CSA) Z785 nature of injury and part of body codes and Australian Type of Occurrence Classification System (TOOCS) nature of injury and disease, and bodily location codes. (XLSX 19 kb) [file 12889_2018_5590_MOESM1_ESM.xlsx]

## Sheet: CSA Z795 Nature of Injury
CSA 7Z95 nature of injury codes used in the Canadian workers' compensation data
Major Group Code	Major Group Description	Nature of Injury/Disease Code	Nature of Injury/Disease Description	Musculoskeletal Disorder	Fracture
00	N/A	00190	Dislocation	1	0
00	N/A	00210	Fracture	1	1
00	N/A	00261	Bursitis (epicondylitis, tennis elbow)	1	0
00	N/A	00262	Tenosynovitis, synovitis, tendonitis	1	0
00	N/A	00263	Inflammation of joints, tendons NEC	1	0
00	N/A	00264	Carpal tunnel syndrome	1	0
00	N/A	00310	Sprains, strains	1	0
01	Traumatic injuries to bones, nerves, spinal cord	01000	Traumatic injuries to bones, nerves, spinal cord, UNS	1	0
01	Traumatic injuries to bones, nerves, spinal cord	01100	Dislocations	1	0
01	Traumatic injuries to bones, nerves, spinal cord	01200	Fractures	1	1
01	Traumatic injuries to bones, nerves, spinal cord	01300	Traumatic injuries to spinal cord	1	0
01	Traumatic injuries to bones, nerves, spinal cord	01400	Traumatic injuries to nerves, except the spinal cord	1	0
01	Traumatic injuries to bones, nerves, spinal cord	01410	Carpal tunnel syndrome (traumatic)	1	0
01	Traumatic injuries to bones, nerves, spinal cord	01900	Traumatic injuries to bones, nerves, spinal cord, NEC	1	0
02	Traumatic injuries to muscles, tendons, ligaments, joints, etc.	02000	Traumatic injuries to muscles, joints, tendons, ligaments, joints, UNS	1	0
02	Traumatic injuries to muscles, tendons, ligaments, joints, etc.	02001	Soft tissue injury	1	0
02	Traumatic injuries to muscles, tendons, ligaments, joints, etc.	02100	Sprains, strains, tears, UNS	1	0
02	Traumatic injuries to muscles, tendons, ligaments, joints, etc.	02101	Rotator cuff tear	1	0
02	Traumatic injuries to muscles, tendons, ligaments, joints, etc.	02102	Meniscal tear	1	0
02	Traumatic injuries to muscles, tendons, ligaments, joints, etc.	02190	Sprains, strains, tears, NEC	1	0
02	Traumatic injuries to muscles, tendons, ligaments, joints, etc.	02900	Other injuries to muscles, tendons, joints, etc. NEC	1	0
02	Traumatic injuries to muscles, tendons, ligaments, joints, etc.	02901	Traumatic bursitis	1	0
02	Traumatic injuries to muscles, tendons, ligaments, joints, etc.	02902	Traumatic tendinitis	1	0
02	Traumatic injuries to muscles, tendons, ligaments, joints, etc.	02903	Traumatic epicondylitis	1	0
02	Traumatic injuries to muscles, tendons, ligaments, joints, etc.	02904	Traumatic capsulitis	1	0
02	Traumatic injuries to muscles, tendons, ligaments, joints, etc.	02905	Traumatic ganglion	1	0
02	Traumatic injuries to muscles, tendons, ligaments, joints, etc.	02906	Traumatic synovitis	1	0
02	Traumatic injuries to muscles, tendons, ligaments, joints, etc.	02907	Traumatic tenosynovitis	1	0
02	Traumatic injuries to muscles, tendons, ligaments, joints, etc.	02908	Traumatic myositis	1	0
02	Traumatic injuries to muscles, tendons, ligaments, joints, etc.	02909	Other injuries to muscles, tendons, ligaments, joints, etc., NEC	1	0
02	Traumatic injuries to muscles, tendons, ligaments, joints, etc.	02910	Traumatic artropathies, arthritis	1	0
02	Traumatic injuries to muscles, tendons, ligaments, joints, etc.	02911	Traumatic dorsopaths, UNS (disease)	1	0
02	Traumatic injuries to muscles, tendons, ligaments, joints, etc.	02912	Traumatic dorsalgia (disease)	1	0
02	Traumatic injuries to muscles, tendons, ligaments, joints, etc.	02913	Traumatic cervicalgia (disease)	1	0
02	Traumatic injuries to muscles, tendons, ligaments, joints, etc.	02914	Traumatic sciatica (disease)	1	0
02	Traumatic injuries to muscles, tendons, ligaments, joints, etc.	02915	Traumatic lumbago (disease)	1	0
02	Traumatic injuries to muscles, tendons, ligaments, joints, etc.	02916	Traumatic disc disord UNS (disease)	1	0
02	Traumatic injuries to muscles, tendons, ligaments, joints, etc.	02917	Traumatic herniated disc (disease)	1	0
02	Traumatic injuries to muscles, tendons, ligaments, joints, etc.	02918	Traumatic intervertebral disc syndrome	1	0
02	Traumatic injuries to muscles, tendons, ligaments, joints, etc.	02919	Traumatic disc disord NEC (disease)	1	0
02	Traumatic injuries to muscles, tendons, ligaments, joints, etc.	02920	Traumatic dorsopaths, NEC (disease)	1	0
02	Traumatic injuries to muscles, tendons, ligaments, joints, etc.	02921	Traumatic minor intervertbral disorders (mid)	1	0
02	Traumatic injuries to muscles, tendons, ligaments, joints, etc.	02922	Traumatic facet syndrome (disease)	1	0
02	Traumatic injuries to muscles, tendons, ligaments, joints, etc.	02923	Traumatic radiculitis (disease)	1	0
08	Multiple traumatic injuries and disorders	08200	Sprains and bruises	1	0
08	Multiple traumatic injuries and disorders	08300	Fractures and burns	1	1
08	Multiple traumatic injuries and disorders	08400	Fractures and other injuries	1	1
09	Other traumatic injuries and disorders	09401	Traumatic injuries to veins, lymphatics UNS	1	0
09	Other traumatic injuries and disorders	09402	Traumatic varicose veins (disease)	1	0
09	Other traumatic injuries and disorders	09403	Traumatic phlebitis (disease)	1	0
09	Other traumatic injuries and disorders	09490	Traumatic injuries of the veins, lymphatics NEC	1	0
09	Other traumatic injuries and disorders	09600	Traumatic complications, UNS	1	0
09	Other traumatic injuries and disorders	09610	Traumatic shock	1	0
09	Other traumatic injuries and disorders	09690	Traumatic complications, NEC	1	0
09	Other traumatic injuries and disorders	09720	Back pain, hurt back	1	0
09	Other traumatic injuries and disorders	09730	Soreness, pain, hurt, except the back	1	0
12	Nervous system and sense organs diseases	12410	Carpal tunnel syndrome	1	0
17	Musculoskeletal system and connective tissue diseases and disorders	17000	Musculoskeletal system and connective tissue diseases and disorders, UNS	1	0
17	Musculoskeletal system and connective tissue diseases and disorders	17100	Arthropathies and related disorders (arthritis)	1	0
17	Musculoskeletal system and connective tissue diseases and disorders	17200	Dorsopathies	1	0
17	Musculoskeletal system and connective tissue diseases and disorders	17201	Dorsalgia	1	0
17	Musculoskeletal system and connective tissue diseases and disorders	17202	Cervicalgia	1	0
17	Musculoskeletal system and connective tissue diseases and disorders	17210	Sciatica	1	0
17	Musculoskeletal system and connective tissue diseases and disorders	17220	Lumbago	1	0
17	Musculoskeletal system and connective tissue diseases and disorders	17230	Disc disorders, UNS	1	0
17	Musculoskeletal system and connective tissue diseases and disorders	17231	Herniated disc	1	0
17	Musculoskeletal system and connective tissue diseases and disorders	17232	Intervertebral disc syndrome	1	0
17	Musculoskeletal system and connective tissue diseases and disorders	17233	Diskarthrosis	1	0
17	Musculoskeletal system and connective tissue diseases and disorders	17239	Disc disorders, NEC	1	0
17	Musculoskeletal system and connective tissue diseases and disorders	17290	Dorsopathies, NEC	1	0
17	Musculoskeletal system and connective tissue diseases and disorders	17291	Minor intervertebral disorders (MID)	1	0
17	Musculoskeletal system and connective tissue diseases and disorders	17292	Facet syndrome	1	0
17	Musculoskeletal system and connective tissue diseases and disorders	17293	Radiculitis	1	0
17	Musculoskeletal system and connective tissue diseases and disorders	17300	Inflammation and irritation of joints, tendons, muscles, and connective tissues, UNS	1	0
17	Musculoskeletal system and connective tissue diseases and disorders	17310	Bursitis	1	0
17	Musculoskeletal system and connective tissue diseases and disorders	17320	Synovitis	1	0
17	Musculoskeletal system and connective tissue diseases and disorders	17330	Tendinitis	1	0
17	Musculoskeletal system and connective tissue diseases and disorders	17340	Tenosynovitis	1	0
17	Musculoskeletal system and connective tissue diseases and disorders	17350	Ganglion/cystic tumor	1	0
17	Musculoskeletal system and connective tissue diseases and disorders	17360	Myositis	1	0
17	Musculoskeletal system and connective tissue diseases and disorders	17370	Strains, sprains, tears (repetitive)	1	0
17	Musculoskeletal system and connective tissue diseases and disorders	17390	Inflammation and irratation of joints, tendons, muscles, and connective tissues, NEC	1	0
17	Musculoskeletal system and connective tissue diseases and disorders	17391	Rotator cuff syndrome	1	0
17	Musculoskeletal system and connective tissue diseases and disorders	17392	Dupuytren's contracture	1	0
17	Musculoskeletal system and connective tissue diseases and disorders	17393	Epicondylitis	1	0
17	Musculoskeletal system and connective tissue diseases and disorders	17394	Capsulitis	1	0
17	Musculoskeletal system and connective tissue diseases and disorders	17395	Trigger finger (excludes traumatic)	1	0
17	Musculoskeletal system and connective tissue diseases and disorders	17400	Osteopathies, chondropathies, acquired deformities, UNS	1	0
17	Musculoskeletal system and connective tissue diseases and disorders	17410	Curvature of spine	1	0
17	Musculoskeletal system and connective tissue diseases and disorders	17490	Osteopathies, chondropathies, acquired deformities, NEC	1	0
17	Musculoskeletal system and connective tissue diseases and disorders	17900	Musculoskeletal system and connective tissue diseases and disorders, NEC	1	0
17	Musculoskeletal system and connective tissue diseases and disorders	17901	Fibromyalgia, fibrositis, myofasciitis	1	0
Note: Bold text highlights injury codings that were used by workers' compensation boards but were not present in the CSA Z795-03 coding. NEC = not elsewhere classified. UNS = unspecified.

## Sheet: CSA Z795 Part of Body
CSA Z795 part of body codes used to define back in the Canadian workers' compensation data
Major Group Code	Major Group Description	Part of Body Code	Part of Body Description	Back
2	Trunk	23000	Back, including spine, spinal cord, UNS	1
2	Trunk	23100	Lumbar region	1
2	Trunk	23201	Cervico-thoracic region	1
2	Trunk	23290	Thoracic region, NEC	1
2	Trunk	23300	Sacral region, UNS	1
2	Trunk	23390	Sacral region, NEC	1
2	Trunk	23400	Coccygeal region	1
2	Trunk	23800	Multiple back regions	1
2	Trunk	23900	Back, including spine, spinal cord, NEC	1
2	Trunk	23901	Low(er) back, UNS location	1
Note: NEC = not elsewhere classified. UNS = unspecified.

## Sheet: TOOCS Nature of Injury-Disease
TOOCS nature of injury and disease codes used to define musculoskeletal disorders and fractures in the Australian workers' compensation data
Major Group Code	Major Group Description	Nature of Injury/Disease Code	Nature of Injury/Disease Description	Musculoskeletal Disorders	Fractures
B	Fractures	111	Fractured skull and facial bones	1	1
B	Fractures	112	Fracture of vertebral column without mention of spinal cord lesion	1	1
B	Fractures	118	Other fractures, not elsewhere specified	1	1
B	Fractures	119	Fractures, unspecified	1	1
F	Traumatic joint/ligament and muscle/tendon injury	201	Dislocation	1	0
F	Traumatic joint/ligament and muscle/tendon injury	218	Trauma to joints and ligaments, not elsewhere classified	1	0
F	Traumatic joint/ligament and muscle/tendon injury	219	Trauma to joints and ligaments, unspecified	1	0
F	Traumatic joint/ligament and muscle/tendon injury	222	Traumatic tearing away part of the muscle/tendon structure, avulsion	1	0
F	Traumatic joint/ligament and muscle/tendon injury	223	Trauma to muscles and tendons	1	0
F	Traumatic joint/ligament and muscle/tendon injury	224	Trauma to tendon	1	0
F	Traumatic joint/ligament and muscle/tendon injury	228	Trauma to muscles and tendons, not elsewhere classified	1	0
F	Traumatic joint/ligament and muscle/tendon injury	229	Trauma to muscles and tendons, unspecified	1	0
F	Traumatic joint/ligament and muscle/tendon injury	239	Soft tissue injuries due to trauma or unknown mechanisms with insufficient information to code elsewhere	1	0
H	Musculoskeletal and connective tissue diseases	401	Osteoarthritis/osteoarthrosis	1	0
H	Musculoskeletal and connective tissue diseases	402	Inflammatory arthritis/arthropathies	1	0
H	Musculoskeletal and connective tissue diseases	403	Infectious arthritis/arthropathies	1	0
H	Musculoskeletal and connective tissue diseases	404	Arthropathies, not elsewhere classified	1	0
H	Musculoskeletal and connective tissue diseases	405	Arthropathies, unspecified	1	0
H	Musculoskeletal and connective tissue diseases	406	Meniscus degenerate/detached/retained/chronic tear	1	0
H	Musculoskeletal and connective tissue diseases	407	Acquired musculoskeletal deformities	1	0
H	Musculoskeletal and connective tissue diseases	409	Other chronic joint and ligament diseases	1	0
H	Musculoskeletal and connective tissue diseases	418	Joint and other articular cartilage diseases, not elsewhere classified	1	0
H	Musculoskeletal and connective tissue diseases	419	Joint and other articular cartilage diseases, unspecified	1	0
H	Musculoskeletal and connective tissue diseases	422	Disc displacement, prolapse, degeneration or hernia	1	0
H	Musculoskeletal and connective tissue diseases	423	Infectious diseases involving the spine	1	0
H	Musculoskeletal and connective tissue diseases	459	Back pain, lumbargo, and sciatica	1	0
H	Musculoskeletal and connective tissue diseases	479	Neck pain, cervicalgia	1	0
H	Musculoskeletal and connective tissue diseases	488	Spinal vertebrae and intervertebral discs diseases, not elsewhere classified	1	0
H	Musculoskeletal and connective tissue diseases	489	Spinal vertebrae and intervertebral discs diseases, unspecified	1	0
H	Musculoskeletal and connective tissue diseases	501	Synovitis and tenosynovitis	1	0
H	Musculoskeletal and connective tissue diseases	503	Ganglion, trigger finger, Dupuytren's contracture	1	0
H	Musculoskeletal and connective tissue diseases	518	Diseases of synovium and related tissue, not elsewhere classified	1	0
H	Musculoskeletal and connective tissue diseases	519	Diseases of synovium and related tissue, unspecified	1	0
H	Musculoskeletal and connective tissue diseases	526	Tendinitis	1	0
H	Musculoskeletal and connective tissue diseases	527	Epicondylitis	1	0
H	Musculoskeletal and connective tissue diseases	531	Frozen shoulder (adhesive capsulitis)	1	0
H	Musculoskeletal and connective tissue diseases	532	Fasciitis	1	0
H	Musculoskeletal and connective tissue diseases	533	Muscle/tendon strain (non traumatic)	1	0
H	Musculoskeletal and connective tissue diseases	538	Diseases of muscle, tenodn and related tissue, not elsewhere classified	1	0
H	Musculoskeletal and connective tissue diseases	539	Diseases of muscle, tendon and related tissue, unspecified	1	0
H	Musculoskeletal and connective tissue diseases	541	Bursitis	1	0
H	Musculoskeletal and connective tissue diseases	542	Occupational overuse syndrome	1	0
H	Musculoskeletal and connective tissue diseases	548	Fibromyalgia, fibrositis and myalgia	1	0
H	Musculoskeletal and connective tissue diseases	557	Complex regional pain syndrome	1	0
H	Musculoskeletal and connective tissue diseases	568	Other specified soft tissue diseases not elsewhere classified	1	0
H	Musculoskeletal and connective tissue diseases	571	Osteopathies and chondropathies	1	0
H	Musculoskeletal and connective tissue diseases	579	Soft tissue diseases due to non-traumatic causes with insufficient information to code in groups H3 to H5	1	0
H	Musculoskeletal and connective tissue diseases	599	Musculoskeletal and connective tissue diseases, unspecified	1	0
L	Nervous system and sense organ diseases	763	Carpal tunnel syndrome	1	0

## Sheet: TOOCS Bodily Location
TOOCS bodily location codes used to define back in the Australian workers' compensation data
Major Group Code	Major Group Description	Bodily Location Code	Bodily Location Description	Back
3	Trunk	310	Upper back	1
3	Trunk	311	Lower back	1
3	Trunk	318	Back - other and multiple	1
3	Trunk	319	Back - unspecified	1
