# Supplementary material for: Age, sex, and the changing disability burden of compensated work-related musculoskeletal disorders in Canada and Australia
Source: BMC Public Health. 2018 Jun 19;18:758. doi: 10.1186/s12889-018-5590-7 (PMC6007009; doi:10.1186/s12889-018-5590-7)
Supplement: Supplementary file 2 — Supplementary results tables, including the annual number of time-loss claims by MSDs/Fractures/MSDs of the back by sex and age group, 2004–13, Canada and Australia; annual number of time-loss years by MSDs by sex and age group, 2004–13, Canada and Australia. (XLSX 111 kb) [file 12889_2018_5590_MOESM2_ESM.xlsx]

## Sheet: MSDs
Annual number of time-loss claims for MSDs by sex and age group, 2004-13, Canada																												Annual number of time-loss claims for MSDs by sex and age group, 2004-13, Australia
	Total						15-34							35-54							55+								Total						15-34							35-54							55+
	Total	Male		Female			Total		Male		Female			Total		Male		Female			Total		Male		Female				Total	Male		Female			Total		Male		Female			Total		Male		Female			Total
Year	N	N	%	N	%		N	%	N	%	N	%		N	%	N	%	N	%		N	%	N	%	N	%		Year	N	N	%	N	%		N	%	N	%	N	%		N	%	N	%	N	%		N
2004	135217	86853	64.2323	48364	35.7677		46614	34.4735	32455	24.0022	14159	10.4713		73614	54.4414	45367	33.5513	28247	20.8901		14989	11.0851	9031	6.67889	5958	4.40625		2004	132272	85588	64.7061	46684	35.2939		50597	38.2522	35502	26.8401	15095	11.4121		66756	50.4687	40653	30.7344	26103	19.7343		14919
2005	136442	87248	63.9451	49194	36.0549		46114	33.7975	31782	23.2934	14332	10.5041		73986	54.2252	45625	33.4391	28361	20.7861		16342	11.9773	9841	7.21259	6501	4.76466		2005	131571	84639	64.3295	46932	35.6705		49187	37.3844	34208	25.9997	14979	11.3847		66773	50.7505	40781	30.9954	25992	19.7551		15611
2006	134424	85488	63.5958	48936	36.4042		44943	33.4338	30999	23.0606	13944	10.3731		72598	54.0067	44362	33.0015	28236	21.0052		16883	12.5595	10127	7.53362	6756	5.02589		2006	128710	81702	63.4776	47008	36.5224		46548	36.165	32226	25.0377	14322	11.1273		65866	51.174	39529	30.7117	26337	20.4623		16296
2007	133313	84339	63.2639	48974	36.7361		43821	32.8708	30237	22.6812	13584	10.1896		71634	53.7337	43381	32.5407	28253	21.193		17858	13.3955	10721	8.04198	7137	5.35357		2007	128814	81750	63.4636	47064	36.5364		45791	35.5482	31770	24.6635	14021	10.8847		65482	50.8345	39339	30.5394	26143	20.2952		17541
2008	131555	81705	62.1071	49850	37.8929		42370	32.2071	28889	21.9596	13481	10.2474		70452	53.5533	41874	31.83	28578	21.7232		18733	14.2397	10942	8.31743	7791	5.92224		2008	126882	79052	62.3036	47830	37.6964		44333	34.9403	30291	23.8734	14042	11.067		64361	50.7251	37984	29.9365	26377	20.7886		18188
2009	111141	67632	60.8524	43509	39.1476		33990	30.5828	22552	20.2913	11438	10.2914		59651	53.6715	35030	31.5185	24621	22.1529		17500	15.7458	10050	9.04257	7450	6.7032		2009	118100	72109	61.0576	45991	38.9424		39285	33.2642	26269	22.243	13016	11.0212		60480	51.2108	35225	29.8264	25255	21.3844		18335
2010	104374	62967	60.3282	41407	39.6718		31576	30.2527	20770	19.8996	10806	10.3532		55694	53.36	32269	30.9167	23425	22.4433		17104	16.3872	9928	9.51195	7176	6.87528		2010	121295	73159	60.3149	48136	39.6851		38983	32.139	25806	21.2754	13177	10.8636		62119	51.2132	35776	29.495	26343	21.7181		20193
2011	103899	63212	60.8399	40687	39.1601		31076	29.9098	20736	19.9578	10340	9.95197		54715	52.6617	32166	30.9589	22549	21.7028		18108	17.4285	10310	9.9231	7798	7.50537		2011	122335	73899	60.4071	48436	39.5929		39890	32.6072	26429	21.6038	13461	11.0034		61269	50.083	35499	29.0179	25770	21.0651		21176
2012	102035	61853	60.6194	40182	39.3806		30876	30.2602	20284	19.8795	10592	10.3808		52624	51.5745	30913	30.2965	21711	21.278		18535	18.1653	10656	10.4435	7879	7.72186		2012	117662	70845	60.2106	46817	39.7894		38088	32.3707	25209	21.4249	12879	10.9458		58489	49.7093	33678	28.6227	24811	21.0867		21085
2013	101993	61723	60.5169	40270	39.4831		30773	30.1717	20083	19.6906	10690	10.4811		51809	50.7966	30378	29.7844	21431	21.0122		19411	19.0317	11262	11.0419	8149	7.98976		2013	105177	64038	60.8859	41139	39.1141		33432	31.7864	22192	21.0997	11240	10.6867		52007	49.4471	30612	29.1052	21395	20.3419		19738
2004-13	1194393	743020	62.209	451373	37.791		382153	31.9956	258787	21.6668	123366	10.3288		636777	53.3139	381365	31.9296	255412	21.3843		175463	14.6906	102868	8.61258	72595	6.07798		2004-13	1232818	766781	62.1974	466037	37.8026		426134	34.5658	289902	23.5154	136232	11.0505		623602	50.5835	369076	29.9376	254526	20.6459		183082
Percent change																												Percent change
2004-13	-24.5709	-28.9339	-5.78433	-16.7356	10.3876		-33.9834	-12.4786	-38.1205	-17.9634	-24.5003	0.093541		-29.6207	-6.69483	-33.0394	-11.2272	-24.13	0.584494		29.5016	71.6865	24.7038	65.3258	36.7741	81.3279		2004-13	-20.4843	-25.1788	-5.90381	-11.8777	10.8237		-33.9249	-16.9031	-37.4908	-21.3877	-25.5383	-6.35592		-22.0939	-2.02424	-24.6993	-5.30081	-18.0362	3.07872		32.3011
2004-07	-1.40811	-2.89455	-1.50767	1.26127	2.7075		-5.99176	-4.64912	-6.83408	-5.50347	-4.06102	-2.6908		-2.68971	-1.2999	-4.37763	-3.01194	0.0212412	1.44976		19.1407	20.8423	18.7133	20.4088	19.7885	21.4994		2004-07	-2.61431	-4.48427	-1.92016	0.813983	3.52033		-9.49859	-7.06908	-10.5121	-8.10979	-7.11494	-4.62145		-1.90844	0.724816	-3.23223	-0.634512	0.153239	2.84184		17.5749
2008-09	-15.5175	-17.2242	-2.02018	-12.7202	3.3111		-19.7781	-5.04327	-21.9357	-7.5971	-15.1547	0.42944		-15.331	0.220707	-16.3443	-0.978672	-13.8463	1.9781		-6.58197	10.5767	-8.15207	8.71824	-4.37685	13.1869		2008-09	-6.92139	-8.78283	-1.99985	-3.84487	3.3053		-11.3866	-4.79719	-13.2779	-6.82915	-7.30665	-0.413908		-6.03005	0.957623	-7.26358	-0.367639	-4.25371	2.86606		0.808225
2010-13	-2.28122	-1.97564	0.312715	-2.74591	-0.475541		-2.54307	-0.267964	-3.30766	-1.0504	-1.07348	1.23594		-6.97562	-4.80399	-5.86011	-3.66244	-8.51227	-6.37652		13.4881	16.1374	13.4367	16.0849	13.5591	16.2101		2010-13	-13.2883	-12.4674	0.946698	-14.5359	-1.43883		-14.2395	-1.09706	-14.0045	-0.825991	-14.6999	-1.62791		-16.2784	-3.4484	-14.4343	-1.32161	-18.783	-6.33676		-2.25326
Annual percent change																												Annual percent change
		-0.8 (-1.0 to -0.5)		1.4 (0.9 to 1.8)			-1.6 (-2.0 to -1.2)		-2.2 (-2.8 to -1.7)		-0.1 (-0.5 to 0.3)			-0.7 (-0.9 to -0.4)		-1.3 (-1.4 to -1.2)		0.4 (-0.3 to 1.0)			8.2 (7.7 to 8.7)		7.2 (6.8 to 7.6)		9.7 (8.7 to 10.7)					-0.8 (-1.1 to -0.6)		1.5 (1.1 to 2.0)			-1.9 (-2.4 to -1.5)		-2.5 (-3.1 to -2.0)		-0.5 (-0.8 to -0.3)			-0.2 (-0.5 to 0.0)		-0.8 (-1.1 to -0.6)		0.7 (0.0 to 1.4)			7.7 (7.3 to 8.1)
Annual number of time-loss years for MSDs by sex and age group, 2004-13, Canada																												Annual number of time-loss years for MSDs by sex and age group, 2004-13, Australia
	Total						15-34							35-54							55+								Total						15-34							35-54							55+
	Total	Male		Female			Total		Male		Female			Total		Male		Female			Total		Male		Female				Total	Male		Female			Total		Male		Female			Total		Male		Female			Total
Year	N	N	%	N	%		N	%	N	%	N	%		N	%	N	%	N	%		N	%	N	%	N	%		Year	N	N	%	N	%		N	%	N	%	N	%		N	%	N	%	N	%		N
2004	28169.1	17938	63.6797	10231.1	36.3203		6818.63	24.206	4745.59	16.8468	2073.04	7.35927		17046.7	60.5157	10482.8	37.2137	6563.97	23.302		4303.74	15.2782	2709.66	9.61926	1594.08	5.65897		2004	31599.3	19633.3	62.1321	11966	37.8679		8794.17	27.8302	6219.09	19.6811	2575.07	8.14914		18042.9	57.099	10283.9	32.5446	7759.02	24.5544		4762.26
2005	28474.7	17948.9	63.0348	10525.7	36.9652		6500.97	22.8307	4465.08	15.6809	2035.89	7.14982		17363.7	60.9796	10528.2	36.974	6835.51	24.0056		4609.97	16.1897	2955.66	10.38	1654.31	5.80976		2005	31850.9	19751.2	62.0116	12099.6	37.9884		8730.16	27.4095	6081.89	19.0949	2648.27	8.3146		18192.2	57.1167	10470	32.8718	7722.2	24.2449		4928.53
2006	28072.2	17856.1	63.6077	10216.1	36.3923		6337.86	22.577	4411.65	15.7154	1926.2	6.8616		16933.7	60.3218	10369.5	36.9385	6564.22	23.3833		4800.71	17.1013	3074.99	10.9539	1725.72	6.14741		2006	31743.4	19587.6	61.7061	12155.8	38.2939		8143.03	25.6527	5743.9	18.0948	2399.14	7.5579		18477.3	58.2083	10571.3	33.3023	7906.05	24.9061		5123.08
2007	28568.8	18204	63.7198	10364.8	36.2802		6166.35	21.5842	4297.94	15.0442	1868.41	6.54004		17234.6	60.3266	10536.7	36.8819	6697.86	23.4447		5167.86	18.0892	3369.32	11.7937	1798.54	6.29549		2007	32679.8	20216.8	61.8635	12462.9	38.1365		8093.71	24.7667	5706.23	17.4611	2387.48	7.30567		18960.4	58.0187	10940.9	33.479	8019.49	24.5396		5625.7
2008	28821.5	18453.8	64.028	10367.7	35.972		6188.88	21.4731	4398.11	15.2598	1790.77	6.21332		17118.6	59.3955	10559	36.6359	6559.63	22.7595		5513.95	19.1314	3496.68	12.1322	2017.26	6.99917		2008	34453	21235.5	61.6363	13217.4	38.3637		8674.9	25.179	6012.75	17.4521	2662.15	7.72691		19667.4	57.0847	11359.7	32.9717	8307.65	24.113		6110.69
2009	23092.7	15023	65.0553	8069.65	34.9447		4845.76	20.984	3434.71	14.8736	1411.05	6.11039		13528.3	58.5826	8562.38	37.0784	4965.89	21.5042		4718.63	20.4335	3025.92	13.1034	1692.71	7.33008		2009	32178.1	19684.8	61.1747	12493.2	38.8253		7544.55	23.4462	5154.32	16.0181	2390.23	7.42813		18440.5	57.3075	10648.7	33.0931	7791.74	24.2144		6193.06
2010	20244.1	13060.5	64.5154	7183.53	35.4846		4358.62	21.5303	3082.71	15.2277	1275.9	6.30261		11563.6	57.1208	7171.73	35.4263	4391.85	21.6945		4321.87	21.3488	2806.09	13.8613	1515.78	7.48755		2010	34301.6	20647.1	60.1929	13654.5	39.8071		7918.78	23.0857	5402.04	15.7486	2516.74	7.33708		19316.4	56.3135	10918.7	31.8315	8397.72	24.482		7066.39
2011	18629.3	12292.9	65.9868	6336.42	34.0132		4099.39	22.005	2928.55	15.7201	1170.84	6.28492		10476.7	56.2378	6721.39	36.0797	3755.31	20.1581		4053.21	21.7572	2642.94	14.187	1410.27	7.5702		2011	33833.5	20592.6	60.8646	13240.9	39.1354		8141.21	24.0626	5557.71	16.4266	2583.5	7.63592		18692.6	55.2488	10810.7	31.9527	7881.91	23.2961		6999.71
2012	17842.2	11780	66.023	6062.23	33.977		3989.67	22.3609	2855.23	16.0027	1134.45	6.35824		9750.37	54.6478	6242.81	34.9891	3507.55	19.6588		4102.15	22.9913	2681.92	15.0313	1420.23	7.95996		2012	31479.6	19274.7	61.2291	12204.9	38.7709		7745.09	24.6035	5285.62	16.7906	2459.47	7.81291		17003.3	54.0137	9827.52	31.2187	7175.76	22.795		6731.2
2013	17430.5	11500.8	65.9805	5929.78	34.0195		3803.81	21.8227	2687.44	15.418	1116.38	6.40472		9386.6	53.8515	5993.94	34.3876	3392.66	19.4639		4240.12	24.3258	2819.38	16.175	1420.74	8.15086		2013	27368.5	17167.6	62.7278	10200.8	37.2722		6612.79	24.1621	4580.21	16.7354	2032.57	7.4267		14762.6	53.9401	8845.74	32.3209	5916.84	21.6192		5993.11
2004-13	239345	154058	64.3665	85287	35.6335		53109.9	22.1897	37307	15.5871	15802.9	6.60257		140403	58.6613	87168.4	36.4196	53234.4	22.2417		45832.2	19.149	29582.6	12.3598	16249.6	6.78922		2004-13	321488	197791	61.5238	123696	38.4762		80398.4	25.0082	55743.8	17.3393	24654.6	7.66892		181556	56.4736	104677	32.5602	76878.4	23.9133		59533.7
Percent change																												Percent change
2004-13	-38.1218	-35.8861	3.61308	-42.0416	-6.33475		-44.2144	-9.84611	-43.3698	-8.48118	-46.1478	-12.9707		-44.9361	-11.0124	-42.821	-7.59427	-48.3139	-16.4712		-1.47819	59.2189	4.04942	68.1519	-10.8741	44.0343		2004-13	-13.3891	-12.5586	0.958815	-14.7516	-1.57318		-24.8048	-13.1805	-26.3524	-14.9673	-21.0673	-8.86521		-18.1807	-5.53239	-13.9845	-0.687448	-23.7425	-11.9539		25.846
2004-07	1.4188	1.4826	0.0629008	1.30695	-0.110286		-9.5661	-10.8312	-9.43286	-10.6999	-9.87108	-11.1319		1.10179	-0.312577	0.514503	-0.891651	2.0397	0.612207		20.0784	18.3985	24.3447	22.6052	12.8263	11.2479		2004-07	3.41918	2.97211	-0.43229	4.15271	0.709282		-7.96501	-11.0078	-8.24655	-11.28	-7.28506	-10.3503		5.08485	1.6106	6.38851	2.87116	3.35697	-0.060158		18.1309
2008-09	-19.8769	-18.5913	1.60454	-22.1652	-2.85598		-21.7022	-2.27808	-21.9049	-2.53112	-21.2042	-1.6566		-20.9735	-1.36865	-18.9093	1.20761	-24.2962	-5.51564		-14.4237	6.80605	-13.4631	8.00496	-16.0888	4.72787		2008-09	-6.60287	-7.30243	-0.749008	-5.47895	1.20338		-13.0301	-6.88166	-14.2768	-8.21648	-10.2144	-3.86681		-6.23826	0.39039	-6.2589	0.368293	-6.21004	0.420606		1.34794
2010-13	-13.8981	-11.9426	2.27103	-17.4532	-4.12901		-12.7289	1.35783	-12.8224	1.24923	-12.503	1.62022		-18.8261	-5.72353	-16.4227	-2.9321	-22.7509	-10.2818		-1.89159	13.9445	0.473742	16.6916	-6.2704	8.85886		2010-13	-20.2123	-16.8521	4.21134	-25.2932	-6.36802		-16.4923	4.66235	-15.2132	6.26544	-19.2378	1.22138		-23.5751	-4.21471	-18.9856	1.53738	-29.5423	-11.6936		-15.1885
Annual percent change																												Annual percent change
		0.5 (0.4 to 0.7)		-1.0 (-1.3 to -0.6)			-0.7 (-1.5 to 0.1)		-0.4 (-1.2 to 0.5)		-1.5 (-2.4 to -0.5)			-1.4 (-1.7 to -1.0)		-0.8 (-1.1 to -0.4)		-2.3 (-2.9 to -1.7)			6.5 (6.1 to 6.8)		7.2 (6.7 to 7.7)		5.2 (4.5 to 5.9)					-0.1 (-0.4 to 0.2)		0.2 (-0.3 to 0.7)			-1.5 (-2.4 to -0.5)		-1.8 (-2.8 to -0.8)		-0.7 (-1.7 to 0.2)			-0.7 (-1.1 to -0.3)		-0.5 (-0.9 to 0.0)		-1.1 (-1.8 to -0.5)			5.5 (4.8 to 6.2)
Note: MSDs refers to musculoskeletal disorders. 95% CI in parentheses.
[truncated: 5 more columns]

## Sheet: Fractures
Annual number of time-loss claims for fractures by sex and age group, 2004-13, Canada																												Annual number of time-loss claims for fractures by sex and age group, 2004-13, Australia
	Total						15-34							35-54							55+								Total						15-34							35-54							55+
	Total	Male		Female			Total		Male		Female			Total		Male		Female			Total		Male		Female				Total	Male		Female			Total		Male		Female			Total		Male		Female			Total
Year	N	N	%	N	%		N	%	N	%	N	%		N	%	N	%	N	%		N	%	N	%	N	%		Year	N	N	%	N	%		N	%	N	%	N	%		N	%	N	%	N	%		N
2004	14929	11411	76.4351	3518	23.5649		4960	33.2239	4144	27.7581	816	5.46587		7563	50.6598	5734	38.4085	1829	12.2513		2406	16.1163	1533	10.2686	873	5.84768		2004	14241	10490	73.6606	3751	26.3394		5885	41.3243	4788	33.6212	1097	7.70311		6268	44.0138	4434	31.1355	1834	12.8783		2088
2005	14926	11346	76.015	3580	23.985		4824	32.3194	4036	27.0401	788	5.27938		7500	50.2479	5647	37.8333	1853	12.4146		2602	17.4327	1663	11.1416	939	6.29104		2005	14349	10398	72.465	3951	27.535		5858	40.8251	4669	32.5389	1189	8.28629		6355	44.2888	4484	31.2496	1871	13.0392		2136
2006	14692	11211	76.3068	3481	23.6932		4825	32.841	4020	27.3618	805	5.47917		7257	49.3942	5538	37.694	1719	11.7002		2610	17.7648	1653	11.251	957	6.51375		2006	14618	10498	71.8156	4120	28.1844		5817	39.7934	4607	31.5159	1210	8.27747		6502	44.4794	4529	30.9824	1973	13.4971		2299
2007	14601	10958	75.0497	3643	24.9503		4843	33.169	3981	27.2653	862	5.90371		6955	47.6337	5186	35.5181	1769	12.1156		2803	19.1973	1791	12.2663	1012	6.93103		2007	14826	10613	71.5837	4213	28.4163		5826	39.2958	4600	31.0266	1226	8.26926		6557	44.2264	4598	31.0131	1959	13.2133		2443
2008	14157	10364	73.2076	3793	26.7924		4478	31.631	3657	25.8317	821	5.79925		6749	47.6725	4908	34.6684	1841	13.0042		2930	20.6965	1799	12.7075	1131	7.98898		2008	14873	10533	70.8196	4340	29.1804		5800	38.9968	4587	30.8411	1213	8.15572		6540	43.9723	4532	30.4713	2008	13.501		2533
2009	11939	8580	71.8653	3359	28.1347		3405	28.52	2747	23.0086	658	5.51135		5763	48.2704	4192	35.1118	1571	13.1586		2771	23.2096	1641	13.7449	1130	9.46478		2009	13675	9394	68.6947	4281	31.3053		5000	36.5631	3888	28.4314	1112	8.13163		6023	44.0439	4120	30.128	1903	13.9159		2652
2010	11551	8349	72.2795	3202	27.7205		3381	29.2702	2736	23.6863	645	5.58393		5440	47.0955	3918	33.9191	1522	13.1763		2730	23.6343	1695	14.6741	1035	8.96026		2010	13713	9377	68.3804	4336	31.6196		4979	36.3086	3826	27.9005	1153	8.40808		5997	43.7322	4094	29.8549	1903	13.8773		2737
2011	11788	8537	72.4211	3251	27.5789		3466	29.4028	2837	24.0668	629	5.33593		5464	46.3522	3997	33.9074	1467	12.4449		2858	24.245	1703	14.4469	1155	9.7981		2011	14260	9722	68.1767	4538	31.8233		5156	36.1571	3926	27.5316	1230	8.62553		6163	43.2188	4243	29.7546	1920	13.4642		2941
2012	12128	8683	71.5947	3445	28.4053		3511	28.9495	2865	23.623	646	5.32652		5560	45.8443	4059	33.468	1501	12.3763		3057	25.2061	1759	14.5036	1298	10.7025		2012	13689	9327	68.135	4362	31.865		4931	36.0216	3833	28.0006	1098	8.02104		5818	42.5013	3929	28.7019	1889	13.7994		2940
2013	12715	9098	71.5533	3617	28.4467		3654	28.7377	2952	23.2167	702	5.52104		5724	45.0177	4118	32.3869	1606	12.6308		3337	26.2446	2028	15.9497	1309	10.2949		2013	12364	8270	66.8877	4094	33.1123		4428	35.8137	3371	27.2646	1057	8.54901		5248	42.4458	3519	28.4617	1729	13.9841		2688
2004-13	133426	98537	73.8514	34889	26.1486		41347	30.9887	33975	25.4636	7372	5.52516		63975	47.9479	47297	35.4481	16678	12.4998		28104	21.0634	17265	12.9398	10839	8.1236		2004-13	140608	98622	70.1397	41986	29.8603		53680	38.1771	42095	29.9378	11585	8.23922		61471	43.718	42482	30.2131	18989	13.5049		25457
Percent change																												Percent change
2004-13	-14.8302	-20.2699	-6.38691	2.8141	20.7166		-26.3306	-13.503	-28.7645	-16.3606	-13.9706	1.00929		-24.3157	-11.1372	-28.1828	-15.6776	-12.1925	3.09704		38.6949	62.8452	32.2896	55.3246	49.9427	76.0515		2004-13	-13.1803	-21.163	-9.19463	9.14423	25.7136		-24.7579	-13.3352	-29.5948	-18.9065	-3.64631	10.9813		-16.2731	-3.56241	-20.636	-8.58761	-5.72519	8.58683		28.7356
2004-07	-2.19707	-3.96985	-1.81261	3.55316	5.8794		-2.35887	-0.16544	-3.9334	-1.77534	5.63725	8.01031		-8.03914	-5.97331	-9.55703	-7.5253	-3.28048	-1.10775		16.5004	19.1175	16.8297	19.4542	15.9221	18.5262		2004-07	4.10786	1.17255	-2.81949	12.3167	7.88496		-1.00255	-4.90876	-3.92648	-7.71732	11.7593	7.34958		4.61072	0.483022	3.69869	-0.393021	6.8157	2.601		17.0019
2008-09	-15.6672	-17.2134	-1.83353	-11.4421	5.00995		-23.9616	-9.83535	-24.8838	-10.9289	-19.8538	-4.96447		-14.6096	1.25407	-14.5884	1.27914	-14.6659	1.18722		-5.42662	12.143	-8.78266	8.16349	-0.0884173	18.4729		2008-09	-8.05486	-10.8136	-3.00045	-1.35945	7.28197		-13.7931	-6.24094	-15.2387	-7.8132	-8.32646	-0.295392		-7.9052	0.162777	-9.09091	-1.12681	-5.22908	3.07333		4.69799
2010-13	10.077	8.97113	-1.00467	12.9606	2.61962		8.07453	-1.81919	7.89474	-1.98253	8.83721	-1.12634		5.22059	-4.41187	5.10465	-4.5172	5.51905	-4.14073		22.2344	11.0444	19.646	8.69297	26.4734	14.8954		2010-13	-9.83738	-11.8055	-2.18283	-5.58118	4.72058		-11.0665	-1.3632	-11.8923	-2.27914	-8.32611	1.67617		-12.4896	-2.94157	-14.0449	-4.66664	-9.14346	0.769635		-1.79028
Annual percent change																												Annual percent change
		-0.8 (-1.1 to -0.6)		2.7 (1.8 to 3.5)			-1.8 (-2.5 to -1.0)		-2.1 (-2.9 to -1.2)		-0.1 (-1.1 to 0.9)			-1.2 (-1.4 to -0.9)		-1.7 (-2.1 to -1.3)		0.5 (-0.5 to 1.5)			7.3 (6.4 to 8.2)		5.8 (4.8 to 6.8)		9.8 (7.8 to 11.8)					-1.0 (-1.2 to -0.8)		2.8 (2.3 to 3.3)			-1.7 (-2.0 to -1.3)		-2.2 (-2.7 to -1.7)		0.6 (-0.2 to 1.4)			-0.5 (-0.7 to -0.3)		-1.0 (-1.3 to -0.8)		0.8 (0.4 to 1.3)			6.1 (5.2 to 7.0)
Annual number of time-loss years for fractures by sex and age group, 2004-13, Canada																												Annual number of time-loss years for fractures by sex and age group, 2004-13, Australia
	Total						15-34							35-54							55+								Total						15-34							35-54							55+
	Total	Male		Female			Total		Male		Female			Total		Male		Female			Total		Male		Female				Total	Male		Female			Total		Male		Female			Total		Male		Female			Total
Year	N	N	%	N	%		N	%	N	%	N	%		N	%	N	%	N	%		N	%	N	%	N	%		Year	N	N	%	N	%		N	%	N	%	N	%		N	%	N	%	N	%		N
2004	5093.42	3968.63	77.9168	1124.79	22.0832		1343.95	26.3859	1133.74	22.2589	210.205	4.127		2746.77	53.9279	2180.86	42.8172	565.915	11.1107		1002.7	19.6862	654.029	12.8407	348.669	6.84549		2004	4232.03	3142	74.2433	1090.03	25.7567		1405.88	33.2201	1157.36	27.3476	248.524	5.87244		2026.86	47.8932	1448.27	34.2215	578.591	13.6717		799.293
2005	5047.93	3917.19	77.6	1130.74	22.4		1218.31	24.1348	1079.85	21.392	138.457	2.74284		2734.32	54.1671	2095.38	41.5097	638.935	12.6574		1095.3	21.698	741.958	14.6983	353.343	6.99977		2005	4198.87	3077.68	73.2978	1121.19	26.7022		1363.44	32.4716	1102.18	26.2494	261.264	6.22225		2065.37	49.1888	1498.85	35.6964	566.525	13.4923		770.058
2006	5036.63	3986.77	79.1555	1049.86	20.8445		1275.47	25.3238	1107.29	21.9847	168.179	3.33912		2670.4	53.0196	2135.22	42.3938	535.182	10.6258		1090.76	21.6566	744.261	14.7769	346.502	6.87964		2006	4383.23	3270.61	74.6165	1112.62	25.3835		1398.25	31.8999	1152.26	26.2879	245.989	5.61205		2177.94	49.6879	1594.86	36.3854	583.08	13.3025		807.047
2007	5195.04	4058.55	78.1235	1136.49	21.8765		1326.49	25.5339	1138.32	21.9116	188.176	3.62223		2720.77	52.3725	2121.33	40.8338	599.44	11.5387		1147.77	22.0937	798.898	15.3781	348.876	6.71555		2007	4567.53	3300.36	72.2569	1267.17	27.7431		1437.66	31.4756	1163.06	25.4636	274.601	6.01203		2197.24	48.1057	1569.34	34.3586	627.901	13.7471		932.632
2008	5103.97	3868.95	75.8028	1235.02	24.1972		1272.16	24.9248	1079.51	21.1504	192.646	3.77443		2618.02	51.2939	1986.74	38.9253	631.287	12.3686		1213.79	23.7813	802.707	15.7271	411.082	8.05417		2008	4772.51	3437.64	72.0302	1334.86	27.9698		1458.9	30.5688	1174.55	24.6108	284.344	5.95796		2347.9	49.1963	1658.45	34.7502	689.445	14.4462		965.711
2009	4406.58	3379.4	76.69	1027.17	23.31		952.106	21.6065	812.036	18.4278	140.07	3.17865		2325	52.762	1813.08	41.1448	511.922	11.6172		1129.47	25.6315	754.291	17.1174	375.182	8.51415		2009	4349.89	3099.35	71.2513	1250.54	28.7487		1214.39	27.9178	987.494	22.7016	226.897	5.21616		2152.73	49.4893	1532.51	35.2309	620.222	14.2583		982.77
2010	4080.58	3133.55	76.7916	947.039	23.2084		962.832	23.5954	837.52	20.5245	125.312	3.07094		1986.99	48.6937	1531.11	37.5218	455.877	11.1719		1130.77	27.7109	764.917	18.7453	365.849	8.9656		2010	4409.34	3096.75	70.2316	1312.59	29.7684		1259.7	28.5689	980.44	22.2355	279.261	6.33339		2123.22	48.1527	1499.67	34.0112	623.549	14.1415		1026.42
2011	3937.06	3035.74	77.1068	901.316	22.8932		933.725	23.7163	802.345	20.3793	131.381	3.33703		1937.97	49.2239	1520.19	38.6124	417.781	10.6115		1065.36	27.0598	713.204	18.1152	352.154	8.94461		2011	4604.4	3197.28	69.4396	1407.12	30.5604		1322.57	28.724	1027.55	22.3166	295.018	6.40731		2147.92	46.6492	1514.97	32.9025	632.95	13.7466		1133.92
2012	3948.53	3035.7	76.8818	912.828	23.1182		952.069	24.112	824.193	20.8734	127.875	3.23855		1921.85	48.6727	1510.86	38.2638	410.996	10.4089		1074.61	27.2153	700.65	17.7446	373.956	9.47077		2012	4258.83	2974.18	69.8357	1284.65	30.1643		1231.82	28.924	996.552	23.3997	235.271	5.52431		1954.44	45.8914	1361.44	31.9676	592.991	13.9238		1072.57
2013	4097.19	3109.3	75.8884	987.897	24.1116		956.232	23.3387	818.584	19.9791	137.649	3.35958		1969.96	48.0807	1510.42	36.8647	459.542	11.216		1171	28.5806	780.296	19.0446	390.706	9.53593		2013	3744.22	2651.7	70.8213	1092.52	29.1787		1042.43	27.8412	837.003	22.3546	205.43	5.48659		1765.22	47.1452	1266.58	33.8276	498.639	13.3176		936.565
2004-13	45946.9	35493.8	77.2495	10453.1	22.7505		11193.3	24.3615	9633.39	20.9663	1559.95	3.39511		23632.1	51.4334	18405.2	40.0575	5226.88	11.3759		11121.5	24.2052	7455.21	16.2257	3666.32	7.97947		2004-13	43520.9	31247.6	71.7991	12273.3	28.2009		13135	30.181	10578.4	24.3066	2556.6	5.87442		20958.8	48.1581	14944.9	34.3397	6013.89	13.8184		9426.99
Percent change																												Percent change
2004-13	-19.5591	-21.6531	-2.60322	-12.1705	9.18504		-28.8489	-11.5487	-27.798	-10.2422	-34.5171	-18.5951		-28.281	-10.8426	-30.7421	-13.9022	-18.7965	0.947979		16.785	45.1811	19.306	48.315	12.0561	39.3024		2004-13	-11.5268	-15.6047	-4.60916	0.227582	13.2858		-25.8522	-16.1918	-27.68	-18.2578	-17.34	-6.57059		-12.9086	-1.5618	-12.5451	-1.15095	-13.8184	-2.5902		17.1742
2004-07	1.99517	2.26576	0.265302	1.04043	-0.936068		-1.29859	-3.22933	0.403675	-1.56036	-10.4797	-12.2309		-0.946599	-2.88422	-2.72949	-4.63224	5.92412	3.85209		14.4685	12.2294	22.1503	19.7609	0.0591237	-1.89817		2004-07	7.92752	5.04001	-2.67542	16.2507	7.71184		2.25997	-5.25126	0.492063	-6.88931	10.493	2.37706		8.40629	0.443597	8.3599	0.400612	8.52241	0.551193		16.6822
2008-09	-13.6637	-12.6533	1.17031	-16.829	-3.66624		-25.1581	-13.3135	-24.7774	-12.8725	-27.2914	-15.7845		-11.1926	2.8622	-8.74096	5.70184	-18.9082	-6.0745		-6.94656	7.78023	-6.03166	8.83992	-8.73305	5.711		2008-09	-8.85525	-9.84075	-1.08124	-6.31733	2.7845		-16.7596	-8.67234	-15.926	-7.75767	-20.2033	-12.4506		-8.31258	0.595397	-7.59433	1.38343	-10.0403	-1.30022		1.7665
2010-13	0.406994	-0.773889	-1.1761	4.3143	3.89146		-0.685478	-1.08804	-2.26099	-2.65717	9.84445	9.39921		-0.856951	-1.25882	-1.35148	-1.75134	0.803979	0.395376		3.55823	3.13846	2.0105	1.59701	6.79422	6.36134		2010-13	-15.0844	-14.3715	0.83957	-16.7664	-1.98077		-17.2476	-2.54739	-14.6298	0.535362	-26.438	-13.3704		-16.8611	-2.0923	-15.5427	-0.539649	-20.032	-5.82649		-8.75451
Annual percent change																												Annual percent change
		-0.3 (-0.6 to 0.0)		1.0 (0.1 to 2.0)			-1.0 (-2.1 to 0.1)		-1.1 (-2.1 to 0.0)		-0.8 (-3.3 to 1.6)			-1.3 (-1.8 to -0.9)		-1.5 (-2.0 to -0.9)		-0.9 (-2.5 to 0.7)			5.1 (4.0 to 6.1)		5.0 (3.6 to 6.3)		5.2 (3.8 to 6.7)					-0.7 (-1.0 to -0.4)		2.1 (1.2 to 2.9)			-1.8 (-2.5 to -1.2)		-2.1 (-2.9 to -1.4)		-0.4 (-2.2 to 1.4)			-0.6 (-1.1 to 0.0)		-0.8 (-1.6 to -0.1)		0.1 (-0.6 to 0.9)			4.7 (3.6 to 5.7)
Note: MSDs refers to musculoskeletal disorders. 95% CI in parentheses.
[truncated: 5 more columns]

## Sheet: MSDs of the Back
Annual number of time-loss claims for MSDs of the back by sex and age group, 2004-13, Canada																												Annual number of time-loss claims for MSDs of the back by sex and age group, 2004-13, Australia
	Total						15-34							35-54							55+								Total						15-34							35-54							55+
	Total	Male		Female			Total		Male		Female			Total		Male		Female			Total		Male		Female				Total	Male		Female			Total		Male		Female			Total		Male		Female			Total
Year	N	N	%	N	%		N	%	N	%	N	%		N	%	N	%	N	%		N	%	N	%	N	%		Year	N	N	%	N	%		N	%	N	%	N	%		N	%	N	%	N	%		N
2004	50057	32596	65.1178	17461	34.8822		17931	35.8212	12402	24.7758	5529	11.0454		27406	54.7496	17263	34.4867	10143	20.2629		4720	9.42925	2931	5.85532	1789	3.57393		2004	46302	31030	67.0165	15272	32.9835		18718	40.4259	13543	29.2493	5175	11.1766		23267	50.2505	14626	31.5883	8641	18.6623		4317
2005	50122	32488	64.8178	17634	35.1822		17694	35.3019	12088	24.1172	5606	11.1847		27404	54.6746	17272	34.4599	10132	20.2147		5024	10.0235	3128	6.24077	1896	3.78277		2005	45192	30127	66.6645	15065	33.3355		17842	39.4804	12749	28.2107	5093	11.2697		22801	50.4536	14428	31.926	8373	18.5276		4549
2006	48520	31393	64.7012	17127	35.2988		16905	34.8413	11608	23.9242	5297	10.9171		26383	54.3755	16479	33.9633	9904	20.4122		5232	10.7832	3306	6.81369	1926	3.9695		2006	43111	28223	65.4659	14888	34.5341		16494	38.2594	11665	27.0581	4829	11.2013		22011	51.0566	13596	31.5372	8415	19.5194		4606
2007	47606	30590	64.2566	17016	35.7434		16292	34.2226	11204	23.5348	5088	10.6877		25900	54.4049	16029	33.6701	9871	20.7348		5414	11.3725	3357	7.05163	2057	4.32088		2007	42018	27561	65.5933	14457	34.4067		15779	37.553	11257	26.7909	4522	10.7621		21495	51.1566	13279	31.6031	8216	19.5535		4744
2008	46522	29478	63.3636	17044	36.6364		15842	34.0527	10720	23.0429	5122	11.0098		25214	54.198	15390	33.0811	9824	21.1169		5466	11.7493	3368	7.23959	2098	4.50969		2008	40437	25897	64.0428	14540	35.9572		15119	37.389	10517	26.0084	4602	11.3807		20501	50.6986	12368	30.5858	8133	20.1128		4817
2009	39167	24394	62.282	14773	37.718		12875	32.8721	8559	21.8526	4316	11.0195		21253	54.2625	12799	32.678	8454	21.5845		5039	12.8654	3036	7.75142	2003	5.114		2009	37552	23535	62.6731	14017	37.3269		13555	36.0966	9248	24.6272	4307	11.4694		19275	51.3288	11466	30.5337	7809	20.7952		4722
2010	35928	22059	61.3978	13869	38.6022		11744	32.6876	7706	21.4485	4038	11.2391		19399	53.9941	11471	31.9277	7928	22.0664		4785	13.3183	2882	8.0216	1903	5.2967		2010	38402	23771	61.9004	14631	38.0996		13633	35.5008	9166	23.8685	4467	11.6322		19515	50.8177	11419	29.7354	8096	21.0822		5254
2011	35320	22122	62.6331	13198	37.3669		11372	32.1971	7643	21.6393	3729	10.5578		18820	53.2843	11409	32.3018	7411	20.9824		5128	14.5187	3070	8.69196	2058	5.82673		2011	37496	23433	62.4947	14063	37.5053		13329	35.5478	9048	24.1306	4281	11.4172		18892	50.384	11188	29.8378	7704	20.5462		5275
2012	34327	21226	61.8347	13101	38.1653		11208	32.6507	7360	21.4408	3848	11.2098		17971	52.3524	10782	31.4097	7189	20.9427		5148	14.9969	3084	8.98418	2064	6.01276		2012	35774	22075	61.7068	13699	38.2932		12765	35.6823	8655	24.1935	4110	11.4888		17707	49.4968	10304	28.803	7403	20.6938		5302
2013	32850	20308	61.8204	12542	38.1796		10679	32.5084	6918	21.0594	3761	11.449		17054	51.9148	10298	31.3486	6756	20.5662		5117	15.5769	3092	9.41248	2025	6.16438		2013	32028	19860	62.0082	12168	37.9918		11276	35.2067	7530	23.5107	3746	11.696		15877	49.5722	9446	29.4929	6431	20.0793		4875
2004-13	420419	266654	63.4258	153765	36.5742		142542	33.9047	96208	22.8838	46334	11.0209		226804	53.9471	139192	33.1079	87612	20.8392		51073	12.1481	31254	7.43401	19819	4.71411		2004-13	398312	255512	64.1487	142800	35.8513		148510	37.2848	103378	25.954	45132	11.3308		201341	50.5486	122120	30.6594	79221	19.8892		48461
Percent change																												Percent change
2004-13	-34.3748	-37.6979	-5.0637	-28.1714	9.45286		-40.4439	-9.24814	-44.2187	-15.0001	-31.9768	3.65403		-37.7728	-5.1778	-40.3464	-9.09954	-33.3925	1.49687		8.41102	65.1973	5.49301	60.7508	13.1917	72.4821		2004-13	-30.828	-35.9974	-7.47323	-20.3248	15.1843		-39.7585	-12.9105	-44.3993	-19.6196	-27.6135	4.64714		-31.7617	-1.3498	-35.4164	-6.63324	-25.5757	7.5931		12.9256
2004-07	-4.89642	-6.15413	-1.32246	-2.54854	2.46876		-9.14059	-4.46269	-9.65973	-5.00855	-7.97613	-3.23827		-5.49515	-0.629555	-7.14824	-2.36775	-2.68165	2.32879		14.7034	20.6089	14.5343	20.4311	14.9804	20.9002		2004-07	-9.2523	-11.1795	-2.12369	-5.33656	4.31497		-15.7015	-7.1067	-16.8796	-8.40492	-12.6184	-3.70925		-7.61594	1.8032	-9.20963	0.0470242	-4.91841	4.77576		9.89113
2008-09	-15.8097	-17.2468	-1.70689	-13.3243	2.95211		-18.7287	-3.46711	-20.1586	-5.16551	-15.736	0.0875206		-15.7095	0.119014	-16.8356	-1.21853	-13.9454	2.21437		-7.81193	9.49967	-9.85748	7.06999	-4.52812	13.4001		2008-09	-7.13455	-9.12075	-2.13879	-3.59697	3.80936		-10.3446	-3.45666	-12.0662	-5.3105	-6.41026	0.779944		-5.9802	1.24304	-7.29301	-0.170633	-3.98377	3.39285		-1.97218
2010-13	-8.56713	-7.9378	0.688299	-9.5681	-1.09476		-9.06846	-0.5483	-10.2258	-1.81408	-6.85983	1.86727		-12.0883	-3.85104	-10.2258	-1.81407	-14.783	-6.79834		6.93835	16.9583	7.28661	17.3392	6.41093	16.3815		2010-13	-16.5981	-16.4528	0.174184	-16.8341	-0.282998		-17.2889	-0.828323	-17.8486	-1.49934	-16.1406	0.548557		-18.6421	-2.45075	-17.2782	-0.815481	-20.5657	-4.75723		-7.21355
Annual percent change																												Annual percent change
		-0.7 (-0.9 to -0.4)		1.2 (0.8 to 1.7)			-1.1 (-1.4 to -0.8)		-1.7 (-2.1 to -1.4)		0.2 (-0.4 to 0.8)			-0.5 (-0.7 to -0.3)		-1.1 (-1.3 to -0.9)		0.5 (-0.2 to 1.1)			7.4 (6.9 to 8.0)		6.6 (6.1 to 7.1)		8.8 (7.9 to 9.7)					-1.0 (-1.2 to -0.7)		2.0 (1.4 to 2.5)			-1.4 (-1.8 to -1.0)		-2.2 (-2.7 to -1.6)		0.5 (0.1 to 1.0)			-0.2 (-0.5 to 0.1)		-1.1 (-1.4 to -0.7)		1.2 (0.5 to 2.0)			7.2 (6.8 to 7.6)
Annual number of time-loss years for MSDs of the back by sex and age group, 2004-13, Canada																												Annual number of time-loss years for MSDs of the back by sex and age group, 2004-13, Australia
	Total						15-34							35-54							55+								Total						15-34							35-54							55+
	Total	Male		Female			Total		Male		Female			Total		Male		Female			Total		Male		Female				Total	Male		Female			Total		Male		Female			Total		Male		Female			Total
Year	N	N	%	N	%		N	%	N	%	N	%		N	%	N	%	N	%		N	%	N	%	N	%		Year	N	N	%	N	%		N	%	N	%	N	%		N	%	N	%	N	%		N
2004	8422.6	5482.64	65.0944	2939.96	34.9056		2247.39	26.6828	1535.16	18.2267	712.223	8.4561		5166.2	61.3374	3290.33	39.0655	1875.87	22.2719		1009.01	11.9797	657.146	7.80218	351.859	4.17756		2004	10960.3	7171.67	65.4332	3788.62	34.5668		3534.75	32.2505	2593.26	23.6605	941.493	8.59003		6170.81	56.3015	3717.39	33.9169	2453.42	22.3846		1254.73
2005	8388.82	5381.2	64.1473	3007.62	35.8527		2166.23	25.8229	1442.54	17.196	723.692	8.62686		5190.61	61.8753	3251.73	38.7626	1938.88	23.1127		1031.98	12.3018	686.932	8.18866	345.045	4.11315		2005	10711.1	6984.66	65.2097	3726.41	34.7903		3418.54	31.9159	2491.97	23.2654	926.565	8.65054		5971.02	55.7463	3586.79	33.4868	2384.23	22.2595		1321.51
2006	8025.01	5180.81	64.5583	2844.2	35.4417		2045.57	25.4899	1383.68	17.2421	661.881	8.24773		4906.27	61.1372	3066.43	38.2109	1839.84	22.9263		1073.18	13.3729	730.698	9.10526	342.48	4.26766		2006	10523.5	6688.58	63.5588	3834.87	36.4412		3107.7	29.5312	2225.59	21.1489	882.113	8.38235		6060.99	57.595	3561.71	33.8454	2499.28	23.7496		1354.76
2007	7890.62	5062.17	64.1543	2828.45	35.8457		1903.7	24.1261	1315.24	16.6684	588.46	7.45771		4810.32	60.9625	2964.72	37.5728	1845.59	23.3897		1176.6	14.9114	782.2	9.91304	394.398	4.99832		2007	10509.3	6759.96	64.3235	3749.36	35.6765		3005.47	28.5982	2140.32	20.3659	865.149	8.23221		6140.22	58.4265	3716.36	35.3625	2423.86	23.0639		1363.63
2008	7919.02	5123.69	64.7011	2795.32	35.2989		1945.71	24.5701	1335.38	16.8629	610.334	7.70719		4806.05	60.69	3021.21	38.1513	1784.85	22.5388		1167.25	14.7399	767.112	9.68696	400.141	5.05291		2008	11089.1	7099.04	64.018	3990.08	35.982		3356.67	30.2699	2381.9	21.4796	974.77	8.79033		6228.21	56.165	3713.33	33.4862	2514.88	22.6788		1504.25
2009	5993.97	3920.03	65.3995	2073.94	34.6005		1465.81	24.4547	1016.97	16.9666	448.835	7.48811		3567.86	59.5241	2278.21	38.0084	1289.65	21.5157		960.304	16.0212	624.846	10.4246	335.458	5.59659		2009	10292.6	6550.15	63.6394	3742.45	36.3606		2829.91	27.4946	1976.81	19.2061	853.102	8.28849		5931.6	57.6297	3608.17	35.0559	2323.43	22.5738		1531.1
2010	5014.33	3237.34	64.5619	1776.98	35.4381		1288.02	25.6867	881.01	17.5699	407.005	8.11685		2891.95	57.6738	1809.88	36.0941	1082.07	21.5797		834.36	16.6395	546.457	10.8979	287.902	5.74159		2010	10883.9	6872.52	63.1439	4011.38	36.8561		3094.04	28.4277	2174.54	19.9794	919.498	8.44824		6084.51	55.9038	3578.6	32.8798	2505.91	23.024		1705.35
2011	4414.43	2920.76	66.164	1493.67	33.836		1154.89	26.1618	801.015	18.1454	353.879	8.0164		2542.5	57.5952	1633.27	36.9983	909.236	20.5969		717.038	16.243	486.483	11.0203	230.555	5.22276		2011	10500.9	6728.74	64.0777	3772.16	35.9223		3052.5	29.069	2139.6	20.3754	912.9	8.69354		5772.05	54.9672	3470.06	33.0454	2301.99	21.9218		1676.35
2012	3962.48	2558.53	64.5689	1403.95	35.4311		1087.32	27.4405	739.039	18.6509	348.284	8.78954		2179.73	55.0091	1367.27	34.5054	812.455	20.5037		695.432	17.5504	452.22	11.4125	243.212	6.13788		2012	9633.05	6105.03	63.3758	3528.02	36.6242		2872.81	29.8224	2045.73	21.2366	827.078	8.58584		5164.06	53.6077	3018.98	31.3398	2145.07	22.2679		1596.18
2013	3702.17	2382.14	64.3444	1320.03	35.6556		964.822	26.061	649.441	17.5422	315.382	8.51883		2085.42	56.3296	1295.9	35.0039	789.514	21.3257		651.931	17.6094	436.794	11.7983	215.137	5.81111		2013	8140.38	5320.49	65.3591	2819.9	34.6409		2392.15	29.3862	1694.22	20.8125	697.929	8.57367		4444.62	54.5997	2762.35	33.9339	1682.28	20.6658		1303.61
2004-13	63733.4	41249.3	64.7216	22484.1	35.2784		16269.5	25.5274	11099.5	17.4155	5169.97	8.11187		38146.9	59.8538	23978.9	37.6238	14168	22.23		9317.08	14.6188	6170.89	9.68234	3146.19	4.93648		2004-13	103244	66280.8	64.1982	36963.3	35.8018		30664.5	29.701	21863.9	21.1769	8800.6	8.52407		57968.1	56.1466	34733.8	33.6424	23234.3	22.5043		14611.5
Percent change																												Percent change
2004-13	-56.0448	-56.5513	-1.15229	-55.1002	2.14887		-57.0692	-2.33049	-57.6957	-3.75586	-55.7187	0.741817		-59.6335	-8.16441	-60.6148	-10.397	-57.9122	-4.24841		-35.3888	46.9933	-33.5318	51.2181	-38.857	39.1029		2004-13	-25.7284	-25.8124	-0.113176	-25.5693	0.214236		-32.3248	-8.88148	-34.6683	-12.0368	-25.8699	-0.190562		-27.9734	-3.02273	-25.6913	0.0499756	-31.4313	-7.67846		3.89576
2004-07	-6.31609	-7.6692	-1.44433	-3.79274	2.69348		-15.2927	-9.58183	-14.3257	-8.54962	-17.3771	-11.8067		-6.88872	-0.611227	-9.89582	-3.82106	-1.61419	5.0189		16.6097	24.4714	19.0298	27.0547	12.0898	19.6468		2004-07	-4.11461	-5.74079	-1.69597	-1.03633	3.21038		-14.9736	-11.325	-17.4659	-13.9242	-8.10884	-4.16563		-0.49569	3.77421	-0.0278208	4.26216	-1.2046	3.03488		8.67868
2008-09	-24.3092	-23.4921	1.07944	-25.8067	-1.97855		-24.6646	-0.469567	-23.8437	0.615	-26.4607	-2.84253		-25.7633	-1.92111	-24.5927	-0.374596	-27.7447	-4.53888		-17.7296	8.69271	-18.5457	7.6145	-16.165	10.7598		2008-09	-7.18289	-7.73184	-0.591427	-6.20622	1.05225		-15.6929	-9.16859	-17.007	-10.5844	-12.4818	-5.70894		-4.76243	2.60778	-2.83201	4.68759	-7.61278	-0.463152		1.78514
2010-13	-26.1681	-26.4169	-0.336962	-25.7149	0.613882		-25.0923	1.45711	-26.2845	-0.157637	-22.5117	4.95243		-27.8889	-2.33068	-28.3983	-3.02055	-27.037	-1.17681		-21.8645	5.82895	-20.0681	8.26202	-25.2742	1.21081		2010-13	-25.2071	-22.5832	3.5082	-29.7025	-6.01046		-22.6852	3.37184	-22.0884	4.16982	-24.0967	1.48468		-26.9519	-2.33282	-22.8093	3.20585	-32.8677	-10.2424		-23.5574
Annual percent change																												Annual percent change
		0.1 (-0.2 to 0.3)		-0.1 (-0.6 to 0.4)			0.3 (-0.7 to 1.3)		0.4 (-0.5 to 1.3)		0.2 (-1.3 to 1.7)			-1.2 (-1.6 to -0.8)		-1.2 (-1.6 to -0.7)		-1.2 (-2.0 to -0.5)			5.5 (4.4 to 6.5)		5.6 (4.7 to 6.5)		5.3 (3.4 to 7.2)					-0.1 (-0.5 to 0.2)		0.3 (-0.4 to 0.9)			-0.9 (-1.9 to 0.2)		-1.2 (-2.4 to 0.0)		0.1 (-0.5 to 0.6)			-0.5 (-1.1 to 0.0)		-0.4 (-1.3 to 0.4)		-0.7 (-1.5 to 0.1)			5.1 (4.1 to 6.1)
Note: MSDs refers to musculoskeletal disorders. 95% CI in parentheses.
[truncated: 5 more columns]
